# Supplementary material for: Trends and inequalities in breastfeeding continuation from 1 to 6 weeks: findings from six population-based British cohorts, 1985–2010
Source: Eur J Clin Nutr. 2021 Nov 12;76(5):671–9. doi: 10.1038/s41430-021-01031-z (PMC9090631; doi:10.1038/s41430-021-01031-z)
Supplement: Supplementary file 1 — Supplementary Table [file 41430_2021_1031_MOESM1_ESM.xlsx]

## Sheet: Table A
Supplementary Table A. Other factors adjusted for in multivariable models
	Survey years
Factors	1985	1990	1995	2000	2005	2010
Birth- and health-related
Birthweight
Parity
Type of delivery
Length of stay in hospital or maternity centre
Baby was treated in a special care unit or with phototherapy
Smoked during pregnancy
Smoked postnatally
Awareness of health benefits of breastfeeding
Direct previous experience of breastfeeding
Whether breastfed most recent baby
Indirect breastfeeding experience
Knowing how other women fed their own babies
Knowing how one was fed as a baby
Support in hospital
Discussed infant feeding during antenatal visit
Received enough support with infant feeding
Baby stayed beside mother while in hospital (rooming in)
Taught to position and attach the baby at the breast for breastfeeding
Had skin-to-skin contact with baby
Early initiation of breastfeeding
Received help to initiate breastfeeding
Support at home
Received help from voluntary organisation or community group
Received professional help with infant feeding problems at home
Exposure to breast milk substitutes in the first 10 months after delivery
Received free or reduced-price milk in hospital or at home
Seen or heard an advertisement for infant formula
Measures protecting breastfeeding in public
Aware of legislation protecting the right to breastfeed in public
Noticed signs welcoming breastfeeding in public places
Shaded = factor not assessed by the IFS in that survey year
